# Supplementary material for: A 13-item Health of the Nation Outcome Scale (HoNOS-13): validation by item response theory (IRT) in patients with substance use disorder
Source: Addict Sci Clin Pract. 2023 Oct 24;18:64. doi: 10.1186/s13722-023-00416-8 (PMC10594779; doi:10.1186/s13722-023-00416-8)
Supplement: Supplementary file 1 — Additional file 1: Honos Items of all participants. [file 13722_2023_416_MOESM1_ESM.xlsx]

## Sheet: HonosIRT(Public)
id	HonosE1	HonosE2	HonosE3	HonosE4	HonosE5	HonosE6	HonosE7	HonosE8	HonosE9	HonosE10	HonosE11	HonosE12	HonosE13	HonosS1	HonosS2	HonosS3	HonosS4	HonosS5	HonosS6	HonosS7	HonosS8	HonosS9	HonosS10	HonosS11	HonosS12	HonosS13
296	0	2	4	0	1	0	1	2	1	1	1	1	1	0	0	0	0	0	0	0	0	0	0	0	0	0
312	0	0	1	0	0	0	0	0	0	0	0	0	0	0	0	1	0	0	0	0	0	0	0	0	0	0
653	0	0	3	0	0	0	2	2	1	1	1	1	1	0	0	1	0	0	0	0	0	0	0	0	0	0
50	1	0	3	0	0	0	3	0	0	0	0	0	0	1	0	2	0	0	0	0	0	0	0	0	0	0
606	1	0	4	0	2	0	3	1	2	2	2	2	0	1	0	2	0	0	0	0	0	0	0	0	0	0
245	2	0	4	0	1	1	0	0	0	0	1	0	1	2	0	1	0	1	0	0	0	0	0	0	0	0
303	0	0	3	0	0	0	2	2	1	1	1	2	1	0	0	2	0	2	0	0	0	0	0	0	0	0
497	0	0	4	0	2	0	3	0	0	0	2	0	0	0	0	2	0	2	0	0	0	0	0	0	0	0
213	0	3	2	0	3	0	3	2	0	1	0	2	0	0	0	2	0	2	0	0	0	0	0	0	0	0
444	0	2	4	0	1	1	3	3	2	3	4	3	4	0	0	1	0	1	1	0	0	0	0	0	0	0
250	0	0	4	1	2	0	4	0	0	0	0	0	0	0	0	0	0	0	0	1	0	0	0	0	0	0
614	0	2	3	0	0	0	2	0	1	1	1	0	0	0	0	1	0	0	0	1	0	0	0	0	0	0
75	0	0	4	0	0	0	2	1	1	1	1	1	0	0	0	1	0	0	0	1	0	0	0	0	0	0
143	0	0	4	0	0	0	2	1	1	3	2	3	0	0	0	2	0	0	0	2	0	0	0	0	0	0
217	0	0	4	1	2	0	2	2	0	1	2	1	0	0	0	2	0	0	0	2	0	0	0	0	0	0
161	0	0	4	1	0	0	2	0	0	0	0	0	0	0	0	4	1	0	0	2	0	0	0	0	0	0
174	2	1	3	2	0	2	2	0	0	0	0	0	0	2	1	3	2	0	2	2	0	0	0	0	0	0
267	0	4	4	1	0	0	3	3	3	2	2	2	4	0	0	0	0	0	0	0	1	0	0	0	0	0
363	0	0	4	0	0	0	4	3	2	2	2	3	2	0	0	0	0	0	0	0	1	0	0	0	0	0
146	0	0	3	2	2	0	1	1	1	2	2	1	0	0	0	1	0	0	0	0	1	0	0	0	0	0
314	0	0	2	0	0	0	0	1	0	0	0	0	0	0	0	2	0	0	0	0	1	0	0	0	0	0
552	1	0	4	1	1	0	0	2	1	1	1	1	1	1	0	2	0	0	0	0	1	0	0	0	0	0
140	0	0	3	1	0	0	1	2	0	0	0	0	0	0	0	2	0	0	0	0	1	0	0	0	0	0
289	0	0	4	0	2	0	4	4	4	4	4	4	4	0	0	2	0	0	0	0	1	0	0	0	0	0
18	0	0	3	1	2	0	1	1	1	1	1	1	1	0	0	1	0	1	0	0	1	0	0	0	0	0
92	1	0	0	0	2	0	4	0	0	0	0	0	0	1	0	0	0	2	0	0	1	0	0	0	0	0
218	2	0	1	0	2	3	2	1	1	1	1	1	0	2	0	0	0	0	3	0	1	0	0	0	0	0
232	0	0	4	0	0	0	3	2	2	3	2	2	0	0	0	0	0	0	0	1	1	0	0	0	0	0
623	0	0	1	0	1	0	4	3	2	4	3	4	2	0	0	0	0	0	0	1	1	0	0	0	0	0
651	1	3	2	0	0	0	3	2	0	0	0	0	0	1	0	2	0	0	0	1	1	0	0	0	0	0
450	0	0	4	0	2	0	2	3	0	1	0	1	2	0	0	1	1	0	0	1	1	0	0	0	0	0
613	0	0	2	0	0	0	3	3	0	0	0	0	0	0	0	0	0	0	0	0	2	0	0	0	0	0
512	0	0	3	0	1	0	0	2	0	0	0	0	0	0	0	3	0	1	0	0	2	0	0	0	0	0
477	0	0	4	0	4	0	0	2	0	0	0	0	0	0	0	4	0	4	0	0	2	0	0	0	0	0
338	0	0	3	0	0	2	1	2	1	0	0	0	0	0	0	3	0	0	2	0	2	0	0	0	0	0
558	0	0	3	0	2	0	2	2	0	3	1	3	0	0	0	2	0	0	0	1	2	0	0	0	0	0
201	0	0	1	0	0	0	2	1	0	0	0	3	0	0	0	3	0	0	0	1	2	0	0	0	0	0
120	0	0	1	0	0	0	2	2	0	0	0	0	0	0	0	1	0	0	0	2	2	0	0	0	0	0
195	0	0	3	0	1	0	3	2	0	0	0	2	0	0	0	1	0	0	0	2	2	0	0	0	0	0
612	2	0	4	0	0	0	2	3	0	0	0	0	3	2	0	2	0	0	0	2	2	0	0	0	0	0
498	0	0	3	0	0	0	2	2	2	2	2	2	3	0	0	2	0	0	0	2	2	0	0	0	0	0
555	0	4	4	0	1	0	4	4	0	4	0	4	0	0	0	0	0	1	0	2	2	0	0	0	0	0
225	0	0	3	0	0	0	2	0	1	0	0	0	0	0	0	0	0	0	0	0	0	1	0	0	0	0
582	0	0	1	0	0	0	0	0	1	0	0	0	0	0	0	1	0	0	0	0	0	1	0	0	0	0
528	0	1	0	0	1	0	4	2	3	1	1	1	0	0	0	0	0	0	0	0	1	1	0	0	0	0
544	2	0	3	1	1	0	2	3	1	2	2	2	1	2	0	2	0	0	0	0	1	1	0	0	0	0
48	0	0	4	0	0	0	3	0	1	2	0	2	0	0	0	0	0	0	0	1	1	1	0	0	0	0
353	1	0	1	0	0	0	1	1	1	0	0	0	0	1	0	1	0	0	0	1	1	1	0	0	0	0
121	0	0	3	0	0	0	1	0	2	0	0	3	2	0	0	1	0	0	0	1	1	1	0	0	0	0
455	0	1	4	0	2	0	1	2	4	2	1	2	0	0	0	3	0	2	0	2	1	1	0	0	0	0
216	0	0	3	0	0	0	2	2	1	0	0	0	0	0	0	1	0	0	0	0	2	1	0	0	0	0
529	2	0	4	3	0	0	2	2	1	0	0	0	0	2	0	4	3	0	0	2	2	1	0	0	0	0
74	0	0	4	2	0	0	3	2	3	0	0	2	0	0	0	3	2	0	0	3	2	1	0	0	0	0
45	0	1	3	0	2	0	3	2	1	0	0	0	0	0	1	3	0	2	0	3	2	1	0	0	0	0
86	0	0	3	0	0	0	2	3	1	2	1	2	3	0	0	2	0	1	1	1	3	1	0	0	0	0
233	0	0	2	0	1	0	2	2	2	0	1	2	0	0	0	0	0	0	0	0	0	2	0	0	0	0
414	1	0	4	0	4	0	2	0	2	0	3	3	0	1	0	2	0	2	0	1	0	2	0	0	0	0
368	0	0	4	0	0	0	2	2	2	2	2	2	0	0	0	2	0	0	0	0	2	2	0	0	0	0
542	0	0	3	0	0	0	1	2	2	0	0	0	0	0	0	3	0	0	0	1	2	2	0	0	0	0
145	2	0	0	0	0	0	0	0	0	1	0	0	0	2	0	3	0	0	0	2	3	2	0	0	0	0
34	0	0	0	0	0	0	1	0	3	0	0	0	0	0	0	0	0	0	0	1	0	3	0	0	0	0
176	0	0	3	0	0	0	0	0	0	0	0	3	0	0	0	1	0	1	0	0	0	0	1	0	0	0
313	0	0	4	0	1	0	3	2	0	1	0	0	0	0	0	0	0	0	0	1	0	0	1	0	0	0
494	0	0	4	1	0	2	1	4	1	3	1	2	0	0	0	3	0	0	1	0	1	0	1	0	0	0
632	0	0	2	0	1	0	2	2	0	2	0	1	0	0	0	1	2	0	0	1	1	0	1	0	0	0
14	0	0	4	1	1	0	3	3	2	2	1	2	2	0	0	1	0	1	0	1	1	0	1	0	0	0
430	0	0	3	2	3	0	2	2	1	1	1	2	0	0	0	0	0	2	0	2	2	0	1	0	0	0
462	0	0	4	2	0	1	2	2	1	1	1	1	1	0	0	3	2	0	1	0	0	1	1	0	0	0
372	0	0	4	0	1	0	2	2	1	1	1	0	1	0	0	0	0	0	0	1	0	1	1	0	0	0
55	0	0	4	0	0	0	3	4	2	3	2	3	2	0	0	1	0	0	0	1	1	1	1	0	0	0
435	1	0	4	2	1	2	3	3	1	1	0	0	1	1	0	1	1	1	0	1	1	1	1	0	0	0
247	0	2	4	1	2	0	2	1	2	2	1	2	3	0	0	1	1	2	0	1	2	1	1	0	0	0
667	4	0	4	1	2	0	2	3	1	1	0	0	0	4	0	4	1	2	0	2	3	1	1	0	0	0
526	0	0	4	0	0	0	0	3	0	1	0	2	2	0	0	4	0	1	0	2	2	2	1	0	0	0
597	0	0	4	2	0	2	3	0	2	3	3	3	4	0	0	2	1	2	1	2	0	1	2	0	0	0
325	0	0	4	0	0	0	2	2	2	2	0	0	0	0	0	3	0	0	0	2	0	2	2	0	0	0
456	0	0	3	0	0	0	0	0	2	3	0	0	0	0	0	3	0	0	0	0	0	2	3	0	0	0
533	1	0	4	0	1	0	3	2	4	3	3	3	2	1	0	4	0	1	0	0	3	4	4	0	0	0
598	0	0	3	0	0	0	1	1	0	1	1	1	0	0	0	2	0	0	0	0	0	0	0	1	0	0
401	0	0	2	2	0	0	3	1	3	2	2	2	2	0	0	2	1	0	0	1	0	0	0	1	0	0
379	0	0	4	0	3	0	3	3	1	3	0	3	3	0	0	1	0	3	0	1	0	0	0	1	0	0
571	0	0	4	3	2	2	2	2	0	2	2	2	1	0	0	2	2	0	2	1	1	0	0	1	0	0
185	2	0	1	0	1	0	0	1	0	0	3	0	3	2	0	0	0	0	0	1	2	0	0	1	0	0
286	3	0	3	1	0	0	2	4	3	0	1	0	0	3	0	3	1	0	0	2	4	3	0	1	0	0
378	0	0	4	0	0	0	2	1	1	1	1	1	0	0	0	1	0	0	0	1	0	0	1	1	0	0
127	0	0	3	1	0	0	3	1	3	1	2	2	1	0	0	1	0	0	0	1	1	0	1	1	0	0
310	0	0	3	0	0	0	1	2	2	2	2	2	0	0	0	2	0	0	0	0	1	1	1	1	0	0
472	0	0	4	0	0	0	1	0	0	0	2	0	0	0	0	4	0	0	0	1	0	0	0	2	0	0
115	0	0	4	0	2	0	3	0	3	0	2	3	0	0	0	3	0	1	0	1	0	0	0	2	0	0
212	0	1	3	0	0	0	3	0	3	2	3	2	0	0	0	0	0	0	0	2	0	0	0	2	0	0
72	0	0	3	0	2	0	2	2	2	2	2	2	1	0	0	2	0	0	0	2	2	0	0	2	0	0
538	0	0	3	0	0	0	2	3	1	0	2	0	0	0	0	2	0	0	0	2	2	1	0	2	0	0
253	2	0	2	0	0	0	3	2	2	0	1	1	2	2	0	2	0	0	0	2	0	2	0	2	0	0
652	0	0	3	0	0	0	1	0	3	0	2	0	0	0	0	3	0	0	0	1	0	3	0	2	0	0
181	2	0	3	0	3	0	1	1	1	2	1	2	0	2	0	3	0	0	0	0	0	0	1	2	0	0
93	0	0	4	2	2	0	3	3	1	2	2	2	0	0	0	2	0	1	0	2	2	2	1	2	0	0
40	0	0	0	0	0	1	1	1	1	1	2	3	0	0	0	0	0	0	0	1	0	2	2	2	0	0
611	0	0	4	0	0	2	4	0	0	0	0	0	0	0	0	2	0	0	0	0	0	0	0	3	0	0
28	2	0	4	1	0	0	1	1	0	0	4	3	0	2	0	0	1	2	0	0	1	1	0	3	0	0
563	2	2	0	1	0	1	2	2	1	1	3	2	1	2	2	2	0	0	0	1	2	1	0	3	0	0
292	1	0	3	1	3	0	0	1	3	0	3	0	0	1	0	3	1	3	0	0	1	3	0	3	0	0
392	0	0	4	0	0	0	2	2	1	2	4	3	0	0	0	2	0	0	0	1	2	1	2	3	0	0
64	0	0	4	0	3	0	0	0	0	0	0	2	0	0	0	0	0	0	0	0	0	0	0	0	1	0
530	0	0	2	0	1	0	0	0	1	0	0	1	0	0	0	1	0	1	0	0	0	0	0	0	1	0
83	0	0	2	0	0	0	1	1	0	1	1	1	2	0	0	1	0	0	0	1	0	0	0	0	1	0
234	0	0	3	0	0	1	2	0	0	2	1	1	0	0	0	3	0	0	1	2	0	0	0	0	1	0
640	0	0	3	1	0	0	2	0	0	0	1	2	0	0	0	0	0	0	0	1	1	0	0	0	1	0
61	2	0	4	1	2	0	3	1	0	0	0	3	0	2	0	3	0	0	0	1	1	0	0	0	1	0
89	0	0	3	0	0	0	3	3	0	0	1	2	0	0	0	0	0	1	0	1	1	0	0	0	1	0
319	1	1	3	1	2	0	3	2	1	0	0	1	0	1	0	2	1	1	0	1	1	0	0	0	1	0
668	0	0	4	0	1	0	2	1	0	0	0	1	3	0	0	1	0	0	0	0	2	0	0	0	1	0
87	0	1	3	2	2	0	1	2	2	2	2	2	2	0	0	0	1	2	0	1	2	0	0	0	1	0
254	2	0	0	1	0	3	2	2	0	1	0	1	0	2	0	0	0	0	0	2	3	0	0	0	1	0
370	0	0	3	0	0	0	2	3	0	0	0	2	0	0	0	2	0	0	0	2	3	0	0	0	1	0
352	0	4	4	0	0	0	4	4	0	2	0	2	2	0	1	2	0	0	0	0	0	1	0	0	1	0
473	0	1	3	0	1	0	1	1	0	1	1	1	0	0	0	1	0	1	0	0	0	1	0	0	1	0
156	0	0	2	0	1	1	0	0	1	0	0	1	0	0	0	2	0	1	1	0	0	1	0	0	1	0
130	0	0	3	0	0	1	0	2	1	0	0	1	0	0	0	1	0	0	0	1	0	1	0	0	1	0
257	0	1	4	0	2	0	3	3	0	1	1	1	3	0	0	0	1	0	0	1	1	1	0	0	1	0
400	0	0	3	0	0	0	3	3	2	1	1	3	3	0	0	2	0	0	0	2	2	1	0	0	1	0
23	0	0	3	2	2	0	1	2	2	2	2	2	2	0	0	1	2	0	0	0	0	2	0	0	1	0
95	2	0	2	2	3	0	2	2	2	2	3	2	3	2	0	0	1	3	0	2	2	2	0	0	1	0
70	0	0	3	2	0	0	2	3	2	0	2	2	2	0	0	0	0	0	0	2	3	2	0	0	1	0
315	1	0	4	0	0	1	4	4	3	2	2	1	0	1	0	3	0	0	1	2	3	2	0	0	1	0
144	0	0	3	2	2	0	1	0	1	1	1	1	0	0	0	3	0	0	0	0	0	0	1	0	1	0
71	0	0	3	1	0	0	3	0	0	2	0	2	2	0	0	1	0	0	0	1	0	0	1	0	1	0
426	0	0	2	0	0	1	3	0	2	2	2	3	2	0	0	1	0	0	0	1	0	0	1	0	1	0
275	1	2	4	2	0	1	4	0	3	3	3	3	2	1	0	2	0	0	0	2	0	0	1	0	1	0
390	1	1	3	1	1	1	2	2	1	1	2	2	1	1	0	1	0	0	0	0	1	0	1	0	1	0
63	0	0	3	0	2	0	3	2	0	0	0	1	0	0	0	0	0	1	0	1	1	0	1	0	1	0
256	0	0	4	2	2	0	2	2	1	1	1	1	2	0	0	3	0	2	0	2	2	0	1	0	1	0
78	0	3	4	0	0	0	4	2	1	2	0	2	0	0	0	0	0	0	0	0	0	1	1	0	1	0
329	1	0	3	0	3	0	1	1	0	3	0	2	0	1	0	0	0	1	1	0	0	1	1	0	1	0
333	1	2	3	0	1	0	2	2	1	1	2	2	0	1	0	1	0	0	0	1	0	1	1	0	1	0
282	0	0	4	0	0	0	2	0	1	2	3	2	0	0	0	1	0	0	0	1	1	1	1	0	1	0
154	1	0	0	1	0	0	2	3	1	1	3	2	0	1	0	1	0	0	0	1	1	1	1	0	1	0
336	0	0	4	0	1	0	1	2	2	2	2	2	0	0	0	3	0	0	0	1	1	1	1	0	1	0
524	1	1	3	2	0	2	2	2	1	1	2	1	2	1	1	1	1	0	0	1	1	1	1	0	1	0
499	1	2	4	0	0	1	3	3	2	2	1	2	0	1	0	1	0	0	0	2	1	1	1	0	1	0
657	0	0	4	0	1	0	2	2	0	2	1	2	0	0	0	2	1	0	0	2	1	1	1	0	1	0
590	1	1	4	1	2	1	3	3	1	2	2	3	2	1	0	1	0	1	0	2	1	1	1	0	1	0
298	2	0	4	1	2	0	3	2	2	3	2	3	0	2	0	2	1	1	0	2	1	1	1	0	1	0
610	0	0	3	0	0	0	2	2	1	1	0	2	0	0	0	1	0	0	0	1	2	1	1	0	1	0
383	0	0	0	2	3	3	1	1	1	2	2	2	2	0	0	1	0	2	3	1	2	1	1	0	1	0
284	1	0	3	1	1	3	0	2	3	0	3	1	3	1	0	1	2	1	3	1	1	2	1	0	1	0
302	2	1	4	2	1	1	4	2	2	3	1	2	2	2	0	1	1	1	0	3	1	2	1	0	1	0
509	0	0	4	2	2	0	2	0	0	2	0	0	0	0	0	2	2	0	0	2	0	0	2	0	1	0
337	1	0	3	0	2	0	2	0	0	2	0	1	0	1	0	3	0	2	0	2	0	0	2	0	1	0
503	0	0	3	1	2	2	0	2	2	2	0	1	0	0	0	2	1	1	1	0	2	1	2	0	1	0
88	1	1	3	3	2	0	4	0	4	4	3	4	4	1	0	0	0	2	1	1	0	2	2	0	1	0
489	2	0	4	0	3	3	1	2	3	2	0	1	0	2	0	4	0	3	3	1	2	3	2	0	1	0
348	2	2	3	0	2	0	2	3	1	0	2	2	0	2	0	1	0	0	0	2	0	0	0	1	1	0
327	0	2	4	0	0	0	2	2	2	2	2	2	0	0	1	0	0	1	0	0	1	0	0	1	1	0
103	0	0	4	0	0	0	2	2	1	1	2	2	2	0	0	2	0	0	0	1	1	0	0	1	1	0
556	0	0	4	0	0	0	2	2	0	0	1	1	0	0	0	4	0	0	0	2	2	0	0	1	1	0
438	0	0	3	0	1	0	0	1	2	2	2	2	0	0	0	2	1	0	1	0	1	1	0	1	1	0
66	0	3	3	1	2	1	3	2	2	1	0	2	0	0	0	1	0	1	0	1	1	1	0	1	1	0
624	0	0	3	0	0	0	2	3	2	0	2	3	0	0	0	1	0	0	0	2	1	1	0	1	1	0
440	1	0	3	0	1	0	2	3	1	2	1	2	0	1	0	1	0	0	0	1	0	2	0	1	1	0
359	0	0	0	0	0	0	2	0	4	0	3	0	2	0	0	0	0	0	0	1	0	3	0	1	1	0
584	0	0	3	0	4	0	1	0	0	3	3	2	3	0	0	0	0	3	0	0	0	0	1	1	1	0
639	2	0	4	0	0	0	1	2	0	2	2	3	0	2	0	2	0	0	0	2	0	0	1	1	1	0
328	0	1	4	1	2	0	2	1	0	2	1	1	4	0	0	2	0	0	0	2	0	0	1	1	1	0
609	0	2	1	0	1	0	3	2	0	0	0	1	0	0	0	2	0	0	0	2	0	0	1	1	1	0
515	0	0	4	3	3	0	2	0	0	1	1	1	0	0	0	4	3	3	0	2	0	0	1	1	1	0
375	2	0	3	0	0	0	0	2	0	2	3	3	0	2	0	1	0	0	0	0	1	0	1	1	1	0
636	0	0	3	0	0	0	3	0	0	2	2	3	0	0	0	1	0	0	0	1	1	0	1	1	1	0
189	0	0	4	0	0	0	1	2	0	0	0	3	0	0	0	1	1	0	0	1	1	0	1	1	1	0
323	2	0	4	0	0	0	2	3	2	2	4	2	2	2	1	1	0	1	0	1	1	0	1	1	1	0
659	0	0	3	1	0	0	3	0	2	3	2	2	1	0	0	1	0	0	0	2	1	0	1	1	1	0
219	0	0	3	1	1	0	2	2	2	2	2	2	2	0	0	0	0	0	0	1	2	0	1	1	1	0
586	0	0	3	0	0	0	0	2	1	1	1	1	1	0	0	1	0	0	0	0	0	1	1	1	1	0
199	0	0	3	0	0	0	2	3	2	2	1	1	2	0	0	1	0	0	0	0	0	1	1	1	1	0
501	0	0	3	0	0	0	2	2	2	2	2	2	3	0	0	1	0	0	0	0	0	1	1	1	1	0
124	2	0	3	0	0	2	0	4	3	3	3	3	1	2	0	2	0	0	0	0	0	1	1	1	1	0
30	0	0	3	0	0	0	2	2	2	2	2	2	0	0	0	2	0	0	0	0	0	1	1	1	1	0
540	2	0	4	0	1	0	0	3	2	4	3	3	3	2	0	2	0	1	0	0	0	1	1	1	1	0
366	0	0	3	0	0	0	0	0	2	2	2	2	0	0	0	2	0	0	0	1	0	1	1	1	1	0
175	0	1	4	0	0	0	2	2	1	1	1	1	2	0	0	3	0	0	0	1	0	1	1	1	1	0
264	0	4	3	0	1	0	2	0	2	3	3	2	2	0	0	1	1	1	2	1	0	1	1	1	1	0
290	0	0	3	0	0	0	2	0	1	1	1	1	0	0	0	3	0	0	0	2	0	1	1	1	1	0
592	1	1	4	1	0	3	2	2	2	2	3	4	1	1	0	2	0	0	1	0	1	1	1	1	1	0
618	2	0	4	0	0	1	3	2	2	2	2	3	0	2	0	1	0	0	0	1	1	1	1	1	1	0
191	0	0	2	1	0	0	1	1	1	1	1	1	0	0	0	2	1	0	0	1	1	1	1	1	1	0
580	0	4	3	1	0	0	4	2	1	1	1	1	0	0	0	1	0	3	0	1	1	1	1	1	1	0
252	0	1	4	0	0	0	2	2	1	2	2	2	0	0	1	2	0	0	0	2	1	1	1	1	1	0
431	0	0	3	0	0	0	2	1	1	1	1	1	0	0	0	3	0	0	0	2	1	1	1	1	1	0
387	1	3	3	0	0	0	1	0	3	1	3	1	0	1	1	3	0	0	0	2	1	1	1	1	1	0
60	4	2	4	4	0	0	4	4	4	4	4	4	4	4	0	0	0	0	0	1	2	1	1	1	1	0
488	1	0	4	1	0	0	2	3	2	2	2	2	0	1	0	3	0	0	0	1	2	1	1	1	1	0
629	0	0	3	0	0	0	0	0	0	0	0	0	0	0	0	3	0	1	0	1	2	1	1	1	1	0
260	0	0	4	0	1	0	1	2	1	1	1	1	0	0	0	4	0	1	0	1	2	1	1	1	1	0
224	0	2	4	2	3	0	2	2	1	2	2	2	0	0	0	2	0	3	0	1	2	1	1	1	1	0
358	0	0	4	0	0	0	3	3	2	1	2	1	1	0	0	2	0	0	0	2	2	1	1	1	1	0
29	1	1	4	0	0	0	3	2	2	2	2	2	2	1	0	2	0	0	0	2	2	1	1	1	1	0
283	0	0	3	0	0	0	2	2	1	1	1	1	0	0	0	3	0	0	0	2	2	1	1	1	1	0
449	2	0	4	0	0	0	2	2	2	2	2	2	1	2	0	3	0	0	0	2	2	1	1	1	1	0
235	0	0	3	1	0	0	2	2	1	1	1	1	0	0	0	3	1	0	0	2	2	1	1	1	1	0
19	0	0	4	3	0	0	4	0	0	2	3	3	1	0	1	1	0	1	0	2	2	1	1	1	1	0
655	2	0	3	1	0	0	0	0	2	1	3	2	0	2	0	2	0	1	0	2	2	1	1	1	1	0
523	2	0	4	3	2	0	3	2	3	3	2	3	4	2	0	1	1	1	0	2	2	1	1	1	1	0
229	0	0	3	0	0	0	2	2	2	2	2	2	0	0	0	2	0	0	0	0	0	2	1	1	1	0
33	0	0	4	0	2	0	3	2	4	2	4	4	4	0	0	2	1	2	0	1	1	2	1	1	1	0
393	0	0	3	0	0	0	0	2	2	2	0	2	2	0	0	2	0	0	0	0	3	2	1	1	1	0
645	0	0	3	2	3	1	0	3	4	2	2	3	3	0	0	0	1	2	0	0	0	0	2	1	1	0
577	0	0	4	0	0	0	3	0	0	2	3	1	0	0	0	1	0	0	0	1	0	1	0	2	1	0
424	1	0	3	0	0	1	3	3	1	1	4	2	2	1	0	1	0	0	0	1	1	1	0	2	1	0
347	4	3	4	3	0	0	0	2	1	0	2	1	0	4	3	4	3	0	0	0	2	1	0	2	1	0
277	1	1	3	0	1	0	2	3	2	0	2	1	0	1	1	3	0	1	0	2	3	2	0	2	1	0
123	3	2	4	2	2	0	2	2	3	3	4	2	2	3	0	2	0	1	0	2	1	1	1	2	1	0
656	1	2	4	0	0	1	2	2	1	1	2	1	0	1	2	4	0	0	1	2	2	1	1	2	1	0
665	1	0	3	1	2	4	2	3	4	3	3	4	2	1	0	4	0	0	3	0	1	2	2	2	1	0
268	1	0	1	0	0	0	2	2	2	3	3	1	0	1	0	1	0	0	0	2	2	2	2	2	1	0
211	0	0	3	1	2	0	0	1	1	2	3	2	0	0	0	1	0	0	0	1	0	0	0	3	1	0
510	0	0	4	0	0	0	0	3	0	0	3	0	0	0	0	0	0	2	0	0	0	1	1	3	1	0
603	3	1	4	2	1	1	3	1	2	3	3	3	2	3	0	2	0	0	0	2	1	1	1	3	1	0
626	0	4	4	0	2	0	3	1	1	1	3	1	0	0	4	4	0	2	0	3	1	1	1	3	1	0
278	1	0	4	2	0	1	1	2	3	4	4	4	2	1	0	0	3	0	1	0	2	1	1	3	1	0
627	0	0	4	0	2	0	2	1	4	4	4	3	2	0	0	0	0	0	0	1	0	2	2	3	1	0
251	0	0	4	0	0	0	2	2	2	2	3	1	0	0	0	4	0	0	0	2	2	2	2	3	1	0
326	0	0	3	0	0	0	3	0	3	0	2	3	0	0	0	0	1	2	0	0	0	0	0	0	2	0
151	0	0	2	0	0	0	4	2	0	0	0	3	0	0	0	0	0	0	1	1	0	0	0	0	2	0
362	0	0	1	0	0	4	3	1	3	2	2	3	2	0	0	3	0	0	2	2	0	0	0	0	2	0
460	2	0	3	0	0	0	2	3	0	0	0	3	0	2	0	2	0	0	0	1	1	0	0	0	2	0
376	0	3	4	2	1	0	3	3	0	0	0	3	0	0	3	0	1	0	0	1	1	0	0	0	2	0
158	1	0	3	1	1	0	3	1	2	3	1	3	1	1	0	0	0	0	0	2	2	0	0	0	2	0
21	0	0	3	0	0	0	3	0	1	1	0	2	0	0	0	1	0	0	0	2	2	0	0	0	2	0
134	0	0	4	0	0	0	2	0	0	0	0	3	0	0	0	3	0	0	0	3	2	0	0	0	2	0
470	2	3	4	0	0	0	3	0	1	3	0	3	0	2	0	0	0	2	0	1	0	1	0	0	2	0
318	0	0	3	0	0	0	2	3	1	0	3	1	0	0	0	3	0	0	0	1	1	1	0	0	2	0
243	0	0	4	0	2	0	2	3	0	0	0	2	0	0	0	0	0	0	0	2	2	1	0	0	2	0
77	0	0	3	1	0	0	3	0	1	0	0	3	0	0	0	0	0	0	0	2	2	1	0	0	2	0
162	2	0	4	0	0	0	3	3	3	2	3	2	0	2	0	1	0	0	0	2	2	1	0	0	2	0
187	0	2	2	2	0	2	2	2	1	0	0	2	0	0	2	2	2	0	2	2	2	1	0	0	2	0
142	0	0	4	0	0	0	1	0	0	0	0	2	0	0	0	0	0	0	0	0	3	1	0	0	2	0
150	3	3	0	0	0	0	4	4	2	1	0	3	0	3	0	2	0	0	0	2	3	1	0	0	2	0
433	0	0	3	0	0	0	3	0	1	0	0	2	0	0	0	2	0	0	0	1	0	2	0	0	2	0
399	0	0	4	1	3	0	2	2	2	2	2	2	2	0	0	0	0	0	0	1	2	2	0	0	2	0
53	0	0	4	0	1	0	3	2	0	0	0	0	0	0	0	2	0	0	0	2	2	2	0	0	2	0
6	0	0	0	0	3	0	3	0	2	3	2	2	4	0	0	0	0	0	0	1	4	2	0	0	2	0
566	1	0	4	0	0	0	1	2	3	0	0	2	0	1	0	4	0	0	0	1	2	3	0	0	2	0
507	1	0	3	0	2	1	1	2	0	2	2	1	1	1	0	1	0	0	1	0	0	0	1	0	2	0
39	0	0	3	0	1	0	2	2	0	1	0	2	0	0	0	2	0	1	0	1	1	0	1	0	2	0
395	2	0	3	0	0	3	2	0	1	1	0	2	0	2	0	3	0	0	3	2	0	1	1	0	2	0
539	1	0	4	0	1	0	0	2	1	1	1	3	0	1	0	3	0	0	1	1	2	1	1	0	2	0
641	0	0	4	0	0	0	0	0	0	2	0	2	0	0	0	4	0	0	0	0	0	0	2	0	2	0
461	0	0	0	0	2	0	1	0	0	2	0	2	0	0	0	0	0	2	0	1	0	0	2	0	2	0
222	0	0	3	0	0	0	2	0	0	2	0	2	0	0	0	3	0	0	0	2	0	0	2	0	2	0
517	0	0	3	1	2	0	2	0	0	2	0	2	0	0	0	3	1	2	0	2	0	0	2	0	2	0
561	0	0	0	0	0	2	2	0	0	2	0	2	0	0	0	0	0	0	2	2	0	0	2	0	2	0
167	0	0	2	0	0	1	2	3	0	2	0	3	0	0	0	1	0	0	0	1	1	0	2	0	2	0
228	0	0	4	0	1	0	2	2	1	1	1	0	0	0	0	1	0	0	0	1	2	0	2	0	2	0
596	0	3	4	1	3	0	3	4	3	3	3	3	2	0	0	2	0	0	0	1	2	0	2	0	2	0
295	3	3	4	2	4	1	3	4	0	3	3	3	0	3	1	2	1	3	0	1	2	0	2	0	2	0
293	0	2	2	1	3	0	3	2	2	3	2	2	0	0	0	0	1	3	0	2	0	1	2	0	2	0
35	2	0	3	4	2	0	1	1	0	3	2	1	1	2	0	0	4	3	0	0	2	1	2	0	2	0
334	2	4	4	0	0	0	3	1	0	3	0	3	0	2	2	3	0	0	0	3	2	1	2	0	2	0
630	3	0	3	0	4	0	2	2	2	2	3	4	0	3	0	2	1	3	0	3	2	1	2	0	2	0
246	0	0	2	0	2	0	0	2	1	0	1	2	1	0	0	0	0	2	0	0	3	1	2	0	2	0
483	1	3	4	3	3	2	3	3	2	2	0	2	1	1	1	1	2	1	1	1	1	2	2	0	2	0
52	0	0	4	0	3	0	2	2	2	3	2	3	0	0	0	2	0	2	0	1	2	2	2	0	2	0
25	1	1	4	0	0	0	4	3	4	3	0	3	0	1	0	4	0	0	0	1	1	3	2	0	2	0
311	0	0	3	0	0	0	3	3	0	3	0	2	3	0	0	0	0	0	0	3	3	0	3	0	2	0
408	2	4	3	1	0	1	3	2	2	0	2	3	2	2	1	4	3	0	0	3	2	3	3	0	2	0
658	2	1	4	1	0	3	3	3	2	2	3	4	1	2	0	3	0	0	0	1	0	0	0	1	2	0
403	0	0	3	0	1	0	2	1	0	0	0	0	0	0	0	1	0	0	0	0	1	0	0	1	2	0
661	0	2	2	0	1	1	2	2	1	0	2	1	0	0	0	1	0	1	0	0	1	0	0	1	2	0
386	0	0	4	2	1	2	2	2	3	3	2	3	3	0	0	0	2	1	0	0	1	0	0	1	2	0
415	0	0	3	0	2	1	0	2	1	0	0	2	2	0	0	1	0	0	1	0	1	1	0	1	2	0
113	0	0	2	0	1	0	1	1	1	0	1	2	0	0	0	2	0	1	0	1	1	1	0	1	2	0
32	0	0	4	2	0	0	3	2	0	1	0	1	0	0	0	2	0	0	0	1	0	2	0	1	2	0
294	0	0	4	0	3	0	3	1	0	2	1	3	0	0	0	2	0	1	0	2	1	0	1	1	2	0
148	2	0	4	1	0	1	3	2	2	3	1	2	0	2	0	1	0	0	0	0	0	1	1	1	2	0
669	1	2	4	0	2	4	2	2	4	4	4	4	1	1	1	0	0	0	0	0	1	1	1	1	2	0
204	4	0	4	0	1	0	2	3	3	4	4	4	0	4	0	2	0	0	0	0	1	1	1	1	2	0
182	1	0	4	0	0	0	3	2	1	3	3	3	0	1	1	1	0	0	0	1	1	1	1	1	2	0
346	0	0	4	2	0	0	2	2	0	2	2	2	2	0	0	2	0	0	0	1	1	1	1	1	2	0
244	1	1	3	1	1	0	3	2	1	2	2	1	1	1	0	1	1	0	0	1	1	1	1	1	2	0
365	2	0	4	1	2	2	2	2	2	2	2	2	2	2	0	2	0	1	0	1	1	1	1	1	2	0
481	2	3	4	1	0	1	4	3	3	2	2	4	0	2	0	2	0	0	0	2	1	1	1	1	2	0
654	0	0	3	0	0	0	2	2	0	1	0	3	0	0	0	0	0	0	0	2	2	1	1	1	2	0
432	0	0	3	0	0	0	2	3	2	2	3	2	0	0	0	3	0	0	0	2	2	1	1	1	2	0
479	0	0	4	0	1	0	2	2	1	2	2	3	0	0	0	2	0	1	0	2	2	1	1	1	2	0
504	2	0	4	1	2	0	0	2	3	2	0	3	0	2	0	1	0	2	0	0	1	2	1	1	2	0
179	0	0	4	0	2	0	2	2	2	2	2	2	0	0	0	2	0	1	0	2	1	2	1	1	2	0
536	1	0	3	0	3	0	2	2	2	1	1	2	0	1	0	3	0	3	0	2	2	2	1	1	2	0
480	0	0	0	0	4	0	2	2	2	2	1	2	0	0	1	0	0	1	0	1	0	1	2	1	2	0
492	0	0	4	2	0	1	4	2	3	3	1	3	1	0	1	2	1	0	1	1	0	1	2	1	2	0
44	0	0	3	1	0	0	0	2	1	2	1	3	0	0	0	2	1	0	0	0	1	1	2	1	2	0
633	4	3	4	0	0	0	3	2	2	3	2	3	0	4	0	0	0	0	0	1	1	1	2	1	2	0
117	0	0	4	0	3	0	2	0	1	3	3	3	0	0	0	2	0	0	0	2	1	1	2	1	2	0
527	0	0	3	1	1	0	2	2	1	2	1	2	0	0	0	3	1	1	0	2	2	1	2	1	2	0
128	0	0	3	0	3	0	1	3	1	2	1	2	0	0	0	3	0	3	0	1	3	1	2	1	2	0
4	0	1	3	2	0	2	3	1	3	3	3	3	3	0	0	2	3	0	0	3	3	1	2	1	2	0
615	1	0	4	0	1	0	4	3	3	3	1	3	2	1	0	3	0	0	0	1	0	2	2	1	2	0
371	0	0	4	0	0	0	2	4	2	2	2	2	0	0	0	4	0	0	0	1	2	2	2	1	2	0
548	1	0	4	0	0	0	2	1	1	3	3	3	1	1	0	2	1	0	0	3	2	2	2	1	2	0
20	2	0	2	1	0	1	1	1	3	3	1	2	0	2	0	2	1	0	2	1	3	3	3	1	2	0
31	0	0	3	0	0	0	2	0	0	0	2	2	0	0	0	0	0	0	0	2	0	0	0	2	2	0
662	4	1	4	0	0	0	3	3	3	3	1	2	3	4	0	3	0	0	0	0	1	0	0	2	2	0
54	0	0	3	0	3	0	1	1	0	0	2	2	0	0	0	3	0	3	0	1	1	0	0	2	2	0
1	0	0	3	0	2	0	2	1	1	2	2	2	1	0	0	1	0	1	0	2	0	1	0	2	2	0
389	0	0	4	1	3	0	2	1	1	0	4	4	0	0	0	1	0	3	0	1	1	1	0	2	2	0
482	0	0	3	1	2	0	2	2	1	0	2	2	0	0	0	3	1	2	0	2	2	1	0	2	2	0
607	0	1	3	0	1	0	2	4	1	0	2	2	0	0	1	3	0	1	0	2	4	1	0	2	2	0
306	0	0	4	0	3	0	3	0	2	0	1	2	0	0	0	3	0	0	0	2	0	2	0	2	2	0
620	0	0	3	0	0	0	1	2	2	0	2	2	0	0	0	3	0	0	0	1	2	2	0	2	2	0
270	1	1	4	0	2	1	4	0	2	2	1	2	3	1	1	2	0	0	0	2	3	2	0	2	2	0
459	0	0	3	2	1	0	2	2	0	1	2	2	0	0	0	3	2	1	0	2	2	0	1	2	2	0
493	0	0	3	0	0	0	2	1	1	1	2	2	0	0	0	3	0	0	0	2	1	1	1	2	2	0
236	1	0	4	2	4	1	0	2	1	1	2	2	0	1	0	4	2	4	1	0	2	1	1	2	2	0
413	3	4	4	2	0	2	3	2	1	0	2	2	0	3	0	1	0	1	0	3	2	1	1	2	2	0
137	0	0	4	0	2	0	3	3	1	1	2	2	0	0	0	4	0	2	0	3	3	1	1	2	2	0
621	1	2	3	1	2	0	2	2	2	1	2	2	0	1	2	3	1	2	0	2	2	2	1	2	2	0
579	0	0	3	2	0	0	2	0	0	2	2	2	0	0	0	3	2	0	0	2	0	0	2	2	2	0
335	0	0	2	0	0	0	0	2	0	2	2	2	0	0	0	2	0	0	0	0	2	0	2	2	2	0
165	0	1	4	0	1	0	3	3	0	2	2	2	2	0	0	3	0	0	0	2	3	0	2	2	2	0
188	0	0	3	0	0	0	3	2	2	2	3	1	1	0	0	3	0	1	0	2	0	1	2	2	2	0
41	0	0	3	1	3	0	0	1	2	3	3	3	0	0	0	3	0	2	0	0	1	1	2	2	2	0
17	0	0	4	1	1	0	3	0	2	3	3	2	1	0	0	2	0	0	0	2	1	1	2	2	2	0
230	0	0	3	0	2	0	3	2	1	2	2	2	0	0	0	3	0	2	0	3	2	1	2	2	2	0
269	0	0	3	0	0	0	2	0	1	2	1	2	2	0	0	2	0	0	0	0	0	2	2	2	2	0
649	0	0	0	0	0	0	1	0	2	2	2	2	0	0	0	0	0	0	0	1	0	2	2	2	2	0
484	1	0	4	1	0	1	3	1	2	2	2	3	0	1	0	3	0	0	0	1	0	2	2	2	2	0
508	0	2	4	0	0	0	3	3	1	4	4	4	3	0	0	3	0	0	0	0	1	2	2	2	2	0
452	1	1	4	1	0	0	3	1	2	2	1	2	2	1	1	2	0	0	0	2	1	2	2	2	2	0
255	1	0	4	2	2	0	0	2	2	2	2	2	0	1	0	4	2	2	0	0	2	2	2	2	2	0
666	0	0	4	0	3	2	0	0	3	3	3	3	0	0	0	3	1	1	2	1	2	2	2	2	2	0
136	0	0	3	0	0	0	2	2	2	2	2	2	0	0	0	3	0	0	0	2	2	2	2	2	2	0
343	1	3	4	3	0	0	4	3	3	4	2	3	0	1	2	2	2	0	0	2	2	2	2	2	2	0
622	2	1	3	3	2	0	2	2	2	2	2	2	0	2	1	3	3	2	0	2	2	2	2	2	2	0
153	0	0	3	1	1	1	2	2	2	2	2	2	0	0	0	3	1	1	1	2	2	2	2	2	2	0
241	0	0	3	1	1	0	2	3	2	2	2	2	0	0	0	3	1	1	0	2	3	2	2	2	2	0
324	0	0	3	0	0	0	2	2	2	3	2	2	0	0	0	3	0	0	0	2	2	2	3	2	2	0
631	0	0	4	0	0	0	4	3	4	4	3	3	0	0	0	2	0	0	0	1	1	1	0	3	2	0
385	0	1	3	2	0	0	3	3	2	2	0	2	0	0	0	0	3	0	0	2	2	2	0	3	2	0
601	1	0	3	0	3	0	2	2	2	2	2	2	3	1	0	0	0	2	0	1	2	1	1	3	2	0
157	1	1	3	0	0	0	1	3	4	3	4	3	0	1	0	2	0	0	0	0	0	0	2	3	2	0
541	0	0	4	0	0	0	3	4	0	3	4	3	0	0	0	2	0	0	0	1	2	0	2	3	2	0
364	1	0	0	2	0	3	2	0	2	2	0	3	0	1	0	0	1	0	0	1	2	1	2	3	2	0
118	4	0	4	0	0	0	0	3	2	3	3	3	0	4	0	0	1	0	0	0	3	1	2	3	2	0
644	1	0	1	0	0	1	1	3	3	2	3	2	0	1	0	1	0	0	1	1	3	3	2	3	2	0
102	0	0	4	3	3	0	4	3	4	2	4	4	0	0	0	0	1	0	0	0	0	0	0	4	2	0
237	0	0	4	0	0	0	4	3	3	3	4	2	3	0	0	0	0	0	0	2	2	1	0	4	2	0
317	0	0	4	0	0	0	2	2	3	0	4	4	4	0	0	0	0	0	1	2	3	2	0	4	2	0
562	3	0	4	1	0	3	3	3	3	3	3	3	0	3	0	3	1	0	0	0	0	1	1	4	2	0
573	3	0	4	0	0	0	3	4	2	1	4	2	0	3	0	4	0	0	0	3	4	2	1	4	2	0
537	0	0	4	1	0	0	2	0	1	2	4	2	0	0	0	4	1	0	0	2	0	1	2	4	2	0
22	0	2	0	0	0	0	1	1	0	0	0	3	1	0	0	0	0	0	0	0	0	0	0	0	3	0
557	0	0	4	0	0	0	3	0	0	0	0	4	4	0	0	1	0	2	0	0	0	0	0	0	3	0
180	0	0	2	0	0	2	2	0	0	0	0	3	0	0	0	2	0	0	2	1	1	0	0	0	3	0
331	1	0	4	0	3	0	3	3	3	4	2	4	2	1	0	2	0	3	0	2	2	0	0	0	3	0
36	0	0	4	0	3	0	4	0	0	4	0	4	0	0	0	2	0	3	0	0	0	0	3	0	3	0
391	0	0	0	3	2	0	1	2	0	1	0	3	0	0	0	3	2	1	0	1	2	0	3	0	3	0
27	0	0	2	0	1	0	1	0	3	3	0	3	0	0	0	2	0	1	0	1	0	3	3	0	3	0
374	0	0	4	0	2	0	3	0	0	0	1	4	0	0	0	2	0	1	0	1	0	0	0	1	3	0
575	0	0	3	0	3	0	3	0	3	3	3	3	0	0	0	0	0	3	0	1	0	2	0	1	3	0
394	2	0	4	0	1	0	0	2	2	2	3	3	0	2	0	1	0	1	0	0	2	2	0	1	3	0
8	0	0	4	0	0	0	2	2	2	1	1	3	0	0	0	4	0	0	0	2	2	2	1	1	3	0
532	2	0	3	0	1	0	2	2	2	1	1	3	0	2	0	3	0	1	0	2	2	2	1	1	3	0
304	3	0	4	3	2	3	3	3	3	1	1	4	4	3	1	3	2	1	1	3	2	2	1	1	3	0
215	0	0	3	0	0	0	3	3	3	1	1	3	0	0	0	3	0	0	0	3	3	3	1	1	3	0
567	0	0	3	0	2	0	2	3	1	2	1	3	0	0	0	3	0	2	0	2	3	1	2	1	3	0
159	1	1	4	0	0	0	2	2	2	4	3	4	0	1	0	3	0	0	0	1	1	1	3	1	3	0
670	1	4	2	0	0	2	4	2	2	3	1	3	0	1	0	0	1	0	0	0	1	2	3	1	3	0
491	0	0	4	0	0	0	3	3	3	4	3	4	2	0	0	2	0	0	0	2	3	2	3	1	3	0
81	0	3	4	0	2	0	4	4	3	4	3	4	1	0	0	3	0	2	0	2	2	3	3	1	3	0
301	0	0	3	2	2	0	3	3	3	3	1	3	0	0	0	3	2	0	0	3	3	3	3	1	3	0
265	0	0	3	0	0	0	0	0	0	0	2	3	0	0	0	2	0	0	0	0	0	0	0	2	3	0
511	0	0	2	0	2	1	0	1	1	2	2	3	0	0	0	2	0	2	1	0	1	1	2	2	3	0
569	3	3	4	3	3	4	3	0	2	2	1	3	4	3	0	4	0	2	1	0	1	1	2	2	3	0
135	0	0	4	1	2	0	4	2	2	2	3	2	0	0	0	4	1	3	0	2	2	2	2	2	3	0
471	2	0	3	0	0	0	2	3	3	2	2	3	0	2	0	3	0	0	0	2	3	3	2	2	3	0
506	0	0	2	0	0	0	0	0	2	3	2	3	0	0	0	2	0	0	0	0	0	2	3	2	3	0
262	3	0	4	2	0	4	2	4	4	4	4	4	4	3	0	2	0	0	0	1	2	3	3	2	3	0
285	0	0	0	0	4	0	4	0	4	4	4	4	4	0	0	4	0	4	0	4	3	3	3	2	3	0
320	0	0	4	0	3	0	3	0	2	0	4	4	0	0	0	3	0	2	0	0	0	0	0	3	3	0
5	0	0	4	2	0	0	1	2	2	2	4	3	0	0	0	1	0	0	0	2	1	2	1	3	3	0
550	0	1	3	0	0	0	2	1	2	2	3	3	0	0	1	3	0	0	0	2	1	3	2	3	3	0
206	3	4	4	0	0	0	3	4	4	4	3	4	0	3	1	4	0	0	0	0	2	3	4	3	3	0
406	3	3	4	0	2	0	3	0	3	4	4	3	0	3	3	4	0	2	0	3	0	3	4	4	3	0
178	2	0	4	0	0	0	2	3	2	2	1	4	0	2	0	4	0	0	0	2	3	2	2	1	4	0
616	1	3	4	0	3	0	4	4	3	4	4	4	0	1	0	3	0	2	0	3	2	3	4	2	4	0
281	2	0	4	0	0	2	3	2	3	4	3	4	0	2	0	4	0	0	2	3	2	3	4	3	4	0
369	0	0	4	0	0	0	4	0	0	0	4	4	0	0	0	2	0	0	0	0	0	0	0	4	4	0
398	2	2	3	0	2	0	1	0	0	3	4	4	0	2	0	1	0	1	0	0	0	0	3	4	4	0
125	1	0	3	1	0	1	0	1	0	0	0	0	0	1	0	1	0	1	0	0	0	0	0	0	0	1
663	0	0	2	0	0	0	2	1	0	0	0	0	1	0	0	2	0	0	0	2	1	0	0	0	0	1
522	0	1	3	0	0	0	3	2	1	1	1	2	2	0	1	2	0	0	0	2	1	0	0	0	0	1
322	0	2	4	0	0	0	3	4	1	0	0	0	1	0	2	4	0	0	0	3	4	1	0	0	0	1
126	0	0	3	0	0	0	1	0	2	0	0	1	0	0	0	3	0	0	0	2	0	0	1	0	0	1
478	0	0	4	2	2	1	2	1	0	3	1	2	1	0	0	0	1	1	0	2	0	0	1	0	0	1
546	1	0	4	0	1	4	1	3	3	3	3	3	3	1	0	2	0	0	2	0	0	1	1	0	0	1
266	0	0	0	0	1	0	0	0	0	0	0	0	0	0	0	0	0	2	0	1	0	0	2	0	0	1
2	0	0	3	2	0	0	1	2	1	2	1	2	3	0	0	2	0	0	0	0	1	0	0	1	0	1
423	2	1	3	2	1	1	2	2	1	1	1	2	3	2	0	0	0	0	0	1	1	0	0	1	0	1
599	1	2	4	0	1	2	4	2	1	2	3	3	0	1	0	3	0	0	0	0	2	1	0	1	0	1
205	0	1	4	0	0	1	3	1	3	2	1	2	2	0	1	0	0	0	0	0	0	1	1	1	0	1
288	1	1	2	1	0	3	1	2	1	0	0	1	0	1	0	0	0	3	3	0	0	2	1	2	0	1
110	1	0	1	0	0	0	0	1	1	1	0	1	1	1	1	0	0	0	0	1	1	1	0	0	1	1
447	0	0	3	1	0	3	1	3	1	0	0	1	1	0	0	3	1	0	3	1	3	1	0	0	1	1
272	0	0	3	0	0	0	2	0	3	0	0	3	0	0	0	3	0	0	0	0	1	0	1	0	1	1
214	1	0	3	1	2	0	3	0	1	2	0	2	1	1	0	3	1	1	0	2	1	0	1	0	1	1
664	0	0	2	1	1	1	1	1	0	0	0	1	1	0	0	1	0	1	0	2	0	1	1	0	1	1
553	0	4	3	2	0	4	0	4	0	0	0	0	0	0	2	2	2	0	2	0	2	1	1	0	1	1
38	2	1	4	1	1	2	2	4	2	2	1	2	4	2	0	3	0	1	2	1	3	1	1	0	1	1
91	0	0	4	0	2	0	4	3	2	2	2	2	3	0	0	2	0	1	0	2	2	2	1	0	1	1
297	1	1	3	1	0	2	2	2	1	0	1	1	1	1	1	3	1	0	2	2	2	1	0	1	1	1
107	0	0	3	1	3	0	2	2	1	2	2	2	1	0	0	1	0	0	0	0	0	0	1	1	1	1
321	1	2	4	1	0	0	0	0	2	2	2	3	1	1	0	1	0	0	0	1	1	0	1	1	1	1
505	0	0	2	0	0	0	1	1	0	0	1	0	1	0	1	2	1	1	0	2	1	0	1	1	1	1
58	3	0	4	0	0	2	0	2	2	2	2	2	2	3	0	3	0	0	0	0	0	1	1	1	1	1
354	2	1	4	0	2	0	1	1	1	2	1	1	1	2	0	2	0	2	0	0	0	1	1	1	1	1
280	0	0	1	0	0	0	1	1	1	1	1	1	1	0	0	1	0	0	0	1	1	1	1	1	1	1
79	0	0	0	2	2	3	2	2	1	1	1	1	2	0	0	0	3	2	3	0	2	1	1	1	1	1
585	0	0	3	0	1	0	1	2	1	1	1	1	1	0	0	3	0	1	0	1	2	1	1	1	1	1
166	0	0	3	0	0	0	2	2	1	1	1	1	1	0	0	3	0	0	0	2	2	1	1	1	1	1
332	0	0	3	0	1	0	2	2	1	1	1	1	1	0	0	3	0	1	0	2	2	1	1	1	1	1
380	1	1	4	0	0	3	3	3	3	3	3	3	1	1	0	3	1	2	1	1	0	2	1	1	1	1
263	0	0	4	1	1	0	2	2	2	3	2	2	2	0	0	3	0	0	0	1	0	1	2	1	1	1
520	0	2	1	0	1	0	2	2	2	0	2	2	0	0	0	1	0	0	0	1	2	1	0	2	1	1
105	0	2	3	0	0	0	3	2	2	0	2	1	0	0	1	2	1	0	1	2	2	1	0	2	1	1
76	0	0	4	2	2	0	2	2	1	2	2	1	1	0	0	1	2	2	0	1	2	0	1	2	1	1
16	0	0	4	2	0	1	2	2	2	2	3	2	2	0	0	3	0	2	0	0	0	1	1	2	1	1
345	2	2	2	0	0	1	1	1	2	2	2	2	2	2	0	2	0	0	0	1	2	1	1	2	1	1
673	0	0	2	1	1	0	2	1	2	1	2	1	2	0	0	2	1	1	0	2	1	2	1	2	1	1
648	2	0	4	2	0	2	3	3	3	3	3	3	3	2	0	3	1	0	2	3	3	2	1	2	1	1
381	0	0	4	3	2	2	3	3	3	4	3	4	2	0	0	0	1	1	0	1	0	1	0	3	1	1
47	0	0	4	0	0	0	2	0	0	0	0	2	1	0	0	1	0	0	0	1	0	0	0	0	2	1
422	2	0	4	0	0	0	3	3	3	0	0	2	0	2	0	0	0	0	0	2	2	3	0	0	2	1
242	0	1	4	1	4	0	2	1	1	1	0	2	1	0	1	4	1	4	0	2	1	1	1	0	2	1
220	2	1	3	0	2	0	2	3	2	2	0	2	2	2	0	1	0	1	0	1	2	1	1	0	2	1
521	1	0	0	0	4	1	0	2	1	2	0	3	2	1	0	0	1	4	1	0	2	1	2	0	2	1
305	2	0	4	0	0	0	2	3	2	2	0	2	0	2	1	4	1	3	0	2	3	2	2	0	2	1
69	0	4	4	2	1	0	4	1	2	3	0	3	3	0	0	1	1	1	0	1	1	2	3	0	2	1
100	2	0	4	2	1	0	3	2	3	3	0	3	2	2	0	1	1	1	0	1	2	2	3	0	2	1
587	2	0	4	1	0	0	2	2	1	2	1	1	2	2	0	3	1	0	0	1	3	3	3	0	2	1
112	3	0	4	3	0	0	3	1	0	3	4	0	4	3	0	2	0	0	0	1	1	0	0	1	2	1
357	1	0	0	0	3	0	1	0	1	0	0	1	0	1	0	0	0	0	0	1	1	1	1	1	2	1
342	2	0	3	0	0	0	2	2	2	1	1	2	1	2	1	4	0	0	0	3	3	2	1	1	2	1
411	3	0	4	0	0	0	0	3	2	2	1	4	3	3	0	3	0	0	0	0	1	1	2	1	2	1
94	0	0	4	2	2	1	3	2	3	2	2	4	1	0	0	2	1	2	1	2	1	1	2	1	2	1
139	0	0	4	2	3	1	2	2	2	2	2	2	2	0	0	3	2	2	0	1	2	1	2	1	2	1
96	1	1	4	2	1	1	3	3	1	2	1	2	2	1	1	4	2	1	1	3	3	1	2	1	2	1
350	2	0	4	1	0	0	3	3	2	2	1	2	1	2	0	3	1	0	0	1	1	2	2	1	2	1
85	0	0	4	0	0	0	3	3	2	2	1	2	3	0	0	2	0	0	0	1	2	2	2	1	2	1
443	0	0	4	0	2	0	2	3	3	2	1	2	1	0	0	3	0	2	0	1	4	3	3	1	2	1
155	0	0	4	0	0	2	3	0	3	2	3	2	0	0	0	0	0	0	0	1	2	1	0	2	2	1
276	1	2	3	0	1	0	3	2	1	0	0	1	2	1	0	1	0	0	0	2	2	1	0	2	2	1
467	2	0	3	0	0	0	2	3	3	0	3	2	2	2	0	2	0	0	0	2	2	2	0	2	2	1
193	2	0	4	1	3	1	3	3	3	3	2	2	1	2	0	1	1	1	1	1	1	1	2	2	2	1
445	1	0	4	2	1	0	0	3	1	2	3	2	1	1	0	4	2	1	0	0	3	1	2	2	2	1
198	4	4	4	0	0	4	4	4	4	3	4	4	3	4	0	3	0	0	0	0	0	2	2	2	2	1
602	1	0	4	1	3	0	1	1	4	4	4	4	2	1	0	3	0	1	0	0	0	2	2	2	2	1
208	0	1	4	0	4	0	3	3	3	3	3	3	2	0	0	3	0	1	0	1	1	2	2	2	2	1
516	0	0	1	0	0	0	2	2	2	2	2	2	1	0	0	1	0	0	0	2	2	2	2	2	2	1
468	0	0	3	0	0	0	2	2	2	2	2	2	1	0	0	3	0	0	0	2	2	2	2	2	2	1
437	2	0	3	0	1	0	2	2	2	2	2	2	1	2	0	3	0	1	0	2	2	2	2	2	2	1
26	2	0	3	3	2	0	2	2	2	2	3	2	2	2	0	2	2	2	0	2	2	2	2	2	2	1
163	1	0	4	0	0	0	2	3	2	2	2	2	1	1	0	4	0	0	0	2	3	2	2	2	2	1
581	0	0	4	0	0	4	3	2	3	3	0	2	0	0	0	1	0	0	3	3	0	3	2	2	2	1
330	2	4	3	0	0	0	4	3	4	2	2	2	2	2	2	1	0	0	0	2	2	3	2	2	2	1
419	1	4	4	0	0	0	4	4	3	3	3	3	1	1	4	3	0	0	0	3	3	3	2	2	2	1
405	0	1	2	1	4	2	3	2	1	3	2	3	1	0	0	1	2	1	0	2	2	1	3	2	2	1
428	1	0	4	1	3	1	2	2	1	2	3	2	1	1	0	4	1	3	1	2	2	1	2	3	2	1
637	0	3	4	0	0	0	3	0	2	2	3	1	0	0	0	4	0	0	0	2	0	2	2	3	2	1
496	1	2	3	3	2	1	2	3	2	3	3	2	1	1	2	3	3	2	1	2	3	2	3	3	2	1
646	1	0	3	1	0	2	0	3	2	4	3	2	1	1	0	2	0	1	2	0	1	2	1	4	2	1
164	2	0	4	0	3	0	1	2	0	2	4	2	1	2	0	4	0	3	0	1	2	0	2	4	2	1
604	0	0	3	0	0	0	2	0	0	0	0	3	0	0	0	0	0	0	0	3	2	3	0	0	3	1
448	1	0	4	0	2	0	2	2	2	3	1	3	1	1	0	4	0	2	0	2	2	2	3	1	3	1
500	2	0	4	0	0	2	0	3	3	3	2	3	0	2	0	4	2	1	4	1	3	3	3	1	3	1
420	0	0	4	1	1	0	3	2	2	3	2	3	1	0	0	4	0	0	0	2	3	3	3	2	3	1
341	1	0	4	0	0	0	3	3	3	3	2	3	1	1	0	3	0	0	3	2	3	3	3	2	3	1
291	2	0	3	0	0	0	1	0	0	3	3	3	1	2	0	3	0	0	0	1	0	0	3	3	3	1
56	1	1	4	1	1	1	4	3	1	3	3	3	4	1	1	0	1	0	1	1	2	1	3	3	3	1
109	3	0	4	0	0	0	2	3	3	3	3	3	1	3	0	4	0	0	0	2	2	3	3	3	3	1
502	3	2	4	0	3	0	3	0	0	3	3	4	1	3	2	4	0	3	0	3	0	0	3	3	4	1
570	0	1	3	1	0	0	1	1	3	3	3	4	3	0	0	2	1	2	0	0	0	0	0	0	0	2
349	0	0	4	0	0	0	2	0	0	0	0	0	2	0	0	4	0	0	0	2	0	0	0	0	0	2
595	1	0	0	0	0	0	4	1	0	0	0	0	2	1	0	0	0	0	0	4	1	0	0	0	0	2
226	2	0	3	1	0	1	2	3	1	2	2	2	2	2	0	0	2	0	0	0	2	0	0	0	0	2
258	1	0	3	0	0	0	1	1	2	1	0	0	0	1	0	0	1	0	0	1	3	1	1	0	0	2
486	0	0	3	0	3	3	2	0	2	3	0	0	2	0	0	2	0	1	2	2	1	2	2	0	0	2
388	2	0	4	2	3	4	3	0	3	3	0	0	2	2	0	4	2	3	4	3	0	3	3	0	0	2
200	1	0	3	1	0	0	1	2	3	3	3	0	2	1	0	3	1	0	0	1	2	3	3	3	0	2
24	2	3	3	1	0	2	1	3	2	1	1	3	2	2	0	3	0	0	0	0	0	1	1	0	1	2
635	0	0	3	0	0	0	0	2	0	0	0	0	3	0	0	1	0	0	0	0	0	0	1	1	1	2
572	0	0	0	0	0	0	3	2	0	0	0	0	0	0	0	2	0	0	0	0	1	0	1	1	1	2
410	2	0	3	0	0	0	4	2	1	1	1	1	2	2	0	3	0	0	0	4	2	1	1	1	1	2
594	1	0	3	0	0	0	2	4	3	3	3	3	2	1	0	2	0	0	0	0	0	1	2	2	1	2
519	3	0	3	2	0	3	1	0	3	2	0	2	4	3	0	2	3	0	0	1	0	2	2	2	1	2
116	2	0	0	2	1	2	1	3	3	3	4	2	3	2	0	3	1	1	0	2	2	2	2	3	1	2
57	0	0	2	2	2	0	0	2	1	0	0	2	2	0	0	2	2	2	0	0	2	1	0	0	2	2
453	3	0	3	0	1	0	2	2	1	1	1	1	1	3	0	0	2	0	2	0	2	2	0	0	2	2
209	0	0	4	1	1	0	3	2	3	3	2	4	3	0	0	3	0	0	0	0	0	0	1	0	2	2
589	0	1	3	0	0	0	1	1	1	1	0	3	3	0	0	3	0	0	0	1	0	1	1	0	2	2
578	0	0	4	0	2	0	3	3	3	3	3	3	3	0	0	3	0	0	0	1	0	2	2	0	2	2
565	4	0	4	0	2	4	4	4	3	3	2	3	3	4	0	3	0	0	1	3	4	2	2	0	2	2
490	3	0	4	0	0	3	1	0	3	3	0	2	2	3	0	4	0	0	3	1	0	3	3	0	2	2
51	0	0	3	1	2	0	2	2	1	1	1	3	3	0	0	2	0	2	0	2	2	1	0	1	2	2
11	0	0	3	2	2	0	2	3	2	0	1	2	2	0	0	3	2	2	0	2	3	2	0	1	2	2
9	1	2	1	0	0	0	2	0	1	1	1	2	2	1	2	1	0	0	0	2	0	1	1	1	2	2
43	1	1	4	1	4	2	4	4	3	4	2	4	2	1	0	2	0	1	0	3	1	0	2	1	2	2
485	1	0	3	1	0	0	2	1	2	2	1	2	2	1	0	3	0	0	0	1	1	1	2	1	2	2
168	0	4	4	0	2	0	4	3	2	3	3	4	3	0	1	3	0	2	0	1	2	1	2	1	2	2
307	0	2	4	0	3	0	4	4	3	4	2	3	4	0	0	3	0	1	0	2	3	2	2	1	2	2
377	2	1	4	0	0	4	2	3	2	2	3	3	4	2	0	1	1	0	1	0	1	3	3	1	2	2
119	0	3	2	0	0	0	3	2	2	3	3	2	0	0	0	0	0	0	0	2	2	2	0	2	2	2
108	0	0	3	0	2	0	2	1	1	1	3	2	0	0	1	3	0	3	0	2	2	2	0	2	2	2
642	1	4	4	0	4	0	3	4	3	0	3	3	3	1	0	0	0	3	0	2	1	3	0	2	2	2
439	0	3	4	0	2	0	1	2	0	2	2	3	2	0	0	4	0	2	0	0	1	0	2	2	2	2
576	1	0	2	0	0	3	1	2	2	0	2	2	2	1	0	0	1	0	0	1	0	1	2	2	2	2
588	0	0	3	1	0	0	1	0	1	2	2	2	2	0	0	3	1	0	0	1	0	1	2	2	2	2
384	0	0	4	0	0	0	2	0	1	2	2	2	2	0	0	4	0	0	0	2	0	1	2	2	2	2
543	1	2	2	0	0	0	2	2	1	1	0	1	3	1	1	2	0	1	0	2	1	1	2	2	2	2
177	0	2	4	0	1	0	3	2	1	2	4	2	2	0	2	4	0	1	0	2	1	1	2	2	2	2
534	2	1	3	0	0	0	1	2	2	3	4	3	0	2	0	2	0	0	0	0	2	1	2	2	2	2
547	2	3	4	2	0	0	0	2	3	4	4	4	2	2	0	1	1	0	0	0	1	2	2	2	2	2
672	0	0	4	0	0	0	2	2	4	4	4	4	2	0	0	3	0	1	0	0	1	2	2	2	2	2
340	1	1	4	1	2	0	3	1	3	3	3	3	2	1	1	2	2	1	0	1	1	2	2	2	2	2
114	1	0	4	3	0	0	0	2	2	2	2	2	2	1	0	4	3	0	0	0	2	2	2	2	2	2
210	1	1	4	2	1	2	2	1	4	4	4	4	2	1	0	3	0	1	0	1	2	2	2	2	2	2
568	0	0	3	0	2	0	0	4	1	3	3	3	0	0	0	2	1	2	0	1	2	2	2	2	2	2
404	1	0	3	1	0	2	1	2	2	2	2	2	2	1	0	3	1	0	2	1	2	2	2	2	2	2
593	0	0	4	2	0	0	2	2	2	2	2	2	2	0	0	4	2	0	0	2	2	2	2	2	2	2
316	0	0	3	0	0	3	0	3	1	0	0	1	0	0	0	1	0	0	2	0	3	2	2	2	2	2
73	2	1	4	2	2	0	3	2	2	1	1	3	4	2	0	4	0	0	0	3	3	2	2	2	2	2
495	1	0	4	0	1	0	3	3	4	3	2	2	2	1	0	4	0	1	0	3	3	4	3	2	2	2
591	0	0	0	0	0	0	3	2	1	1	3	2	2	0	0	0	0	0	0	3	2	1	1	3	2	2
183	0	0	2	0	0	3	2	4	3	1	3	2	2	0	0	2	0	0	3	2	4	3	1	3	2	2
605	0	0	3	0	0	0	3	3	1	2	3	2	2	0	0	3	0	0	0	3	3	1	2	3	2	2
513	1	0	4	0	3	0	2	2	2	2	3	2	2	1	0	4	0	3	0	2	2	2	2	3	2	2
196	0	1	3	0	0	0	2	2	0	0	0	0	0	0	0	0	0	0	0	1	3	1	0	0	3	2
356	2	0	3	0	0	0	3	3	1	2	0	3	2	2	0	3	0	0	0	3	3	1	2	0	3	2
203	2	0	4	1	0	0	2	0	2	3	1	2	1	2	0	4	1	0	0	2	0	2	3	0	3	2
660	0	0	3	0	0	0	4	3	3	0	3	3	0	0	0	1	1	0	0	0	1	2	3	0	3	2
412	2	2	3	2	2	1	3	2	2	2	3	3	2	2	2	3	0	1	0	2	2	1	2	1	3	2
360	1	0	4	3	3	3	1	4	3	3	1	3	1	1	0	4	3	3	3	1	4	3	3	1	3	2
15	0	0	2	0	0	0	3	0	3	3	2	2	3	0	1	1	0	0	0	2	2	2	1	2	3	2
525	1	0	3	0	3	1	2	1	1	2	1	1	1	1	0	3	0	3	1	2	1	2	2	2	3	2
3	0	0	3	0	0	0	2	0	0	0	3	3	2	0	0	1	0	0	0	1	0	0	0	3	3	2
367	0	1	4	1	2	0	3	2	2	2	3	3	2	0	1	3	1	2	0	3	2	2	2	3	3	2
396	3	1	4	0	0	3	2	3	2	4	4	4	2	3	1	2	0	0	1	1	1	2	3	3	3	2
194	0	0	3	0	0	4	2	0	3	3	3	3	2	0	0	3	0	0	4	2	0	3	3	3	3	2
65	0	0	4	1	0	0	3	3	3	4	3	3	2	0	2	4	1	1	0	2	3	3	3	3	3	2
221	3	3	4	1	2	1	3	3	4	2	4	3	2	3	1	3	0	0	0	2	2	3	2	4	3	2
231	0	0	4	1	2	0	0	2	3	3	4	3	2	0	0	4	1	2	0	0	2	3	3	4	3	2
487	0	0	4	0	1	4	2	1	2	3	0	4	2	0	0	4	0	1	1	1	2	3	4	0	4	2
80	0	0	4	0	2	0	4	4	4	4	3	4	3	0	0	3	0	0	0	3	4	4	4	1	4	2
671	2	0	4	0	0	0	0	1	2	3	3	4	2	2	0	4	0	0	0	0	1	2	3	3	4	2
397	2	0	4	0	1	4	2	2	3	3	4	4	2	2	0	4	0	4	3	2	2	3	3	3	4	2
37	0	0	4	2	3	0	2	2	4	4	4	4	4	0	0	4	0	3	0	0	2	4	4	4	4	2
619	0	0	3	0	0	0	1	0	0	0	0	0	3	0	0	3	0	0	0	1	0	0	0	0	0	3
402	2	0	3	0	3	0	1	3	1	1	0	1	3	2	0	1	0	3	0	0	1	1	1	0	1	3
160	0	0	3	0	0	0	0	2	1	1	1	1	3	0	0	3	0	0	0	0	2	1	1	1	1	3
535	0	1	3	0	2	1	2	2	1	0	0	1	0	0	0	1	1	1	0	1	3	1	0	2	1	3
259	0	0	2	2	0	3	0	2	0	0	0	2	3	0	0	1	1	0	3	0	2	0	0	0	2	3
10	2	0	3	1	0	0	0	2	2	2	2	0	3	2	0	2	1	0	0	0	2	2	1	0	2	3
104	0	0	3	0	0	2	0	2	0	2	0	2	3	0	0	3	0	0	2	0	2	0	2	0	2	3
202	1	0	4	1	0	2	4	0	4	0	3	3	3	1	0	3	0	0	0	2	3	2	2	0	2	3
184	2	1	4	1	1	1	2	4	2	3	3	4	4	2	0	2	1	0	0	1	2	2	3	1	2	3
84	2	1	3	2	2	0	3	3	2	0	2	2	4	2	1	3	1	1	0	3	2	2	0	2	2	3
583	2	0	4	2	0	3	3	2	2	0	2	2	3	2	0	0	2	0	3	3	2	2	0	2	2	3
12	0	0	3	1	0	0	1	2	2	2	2	2	3	0	0	3	1	0	0	1	2	2	2	2	2	3
133	0	0	4	3	2	1	2	2	2	2	2	2	3	0	0	4	3	2	1	2	2	2	2	2	2	3
434	2	0	4	0	1	0	3	4	2	2	2	2	3	2	0	4	0	1	0	3	4	2	2	2	2	3
600	0	1	4	0	0	0	3	0	2	3	2	2	3	0	1	4	0	0	0	3	0	2	3	2	2	3
427	0	1	3	0	0	0	2	0	0	0	0	3	3	0	1	3	0	0	0	2	0	0	0	0	3	3
454	0	1	4	0	0	0	4	4	3	4	0	3	3	0	1	4	0	0	0	4	4	3	4	0	3	3
458	0	4	4	2	0	0	3	3	2	2	3	3	3	0	4	4	1	0	0	2	3	2	2	1	3	3
49	0	3	4	2	0	0	3	2	4	4	2	4	4	0	2	2	2	0	0	3	2	3	2	2	3	3
373	2	2	4	1	3	0	4	3	2	3	2	2	3	2	0	4	2	4	0	2	1	1	3	2	3	3
273	2	1	3	0	2	2	3	0	3	3	2	3	3	2	1	3	0	2	2	3	0	3	3	2	3	3
106	1	2	4	0	0	0	4	3	3	3	2	3	3	1	0	4	0	4	0	3	3	3	3	2	3	3
464	0	0	3	0	0	0	3	3	1	2	3	3	3	0	0	3	0	0	0	3	3	1	2	3	3	3
559	0	0	4	1	0	0	3	0	3	3	3	3	3	0	0	4	1	0	0	3	0	3	3	3	3	3
132	3	3	3	2	3	2	1	3	4	3	3	3	3	3	0	0	1	1	0	1	1	3	3	3	3	3
574	0	0	2	1	2	1	1	0	3	2	4	3	3	0	0	4	2	1	2	2	3	3	3	3	3	3
418	0	0	4	0	3	0	4	3	3	3	3	3	3	0	0	4	0	3	0	4	3	3	3	3	3	3
67	0	0	2	3	0	0	2	2	3	3	4	3	3	0	0	2	3	0	0	2	2	3	3	4	3	3
451	3	1	4	2	0	0	1	3	3	2	4	4	4	3	1	4	2	0	0	1	3	3	3	2	4	3
466	0	0	4	0	2	0	2	3	2	4	2	4	3	0	0	4	0	2	0	1	2	2	4	2	4	3
240	0	0	4	1	4	0	2	3	1	3	4	3	4	0	0	3	0	4	0	0	2	0	3	3	4	3
122	0	0	4	1	0	0	2	3	3	3	3	4	3	0	0	4	1	0	0	2	3	3	3	3	4	3
287	0	0	4	0	0	0	3	3	4	4	3	4	3	0	0	4	0	0	0	3	3	4	4	3	4	3
545	0	0	4	0	0	0	4	0	4	1	4	4	3	0	0	4	0	0	0	4	0	4	1	4	4	3
650	0	0	4	3	0	0	0	4	0	4	4	4	3	0	0	4	3	0	0	0	4	0	4	4	4	3
192	1	0	4	2	4	0	3	0	3	4	4	4	3	1	0	4	2	4	0	3	0	3	4	4	4	3
457	2	4	4	1	0	0	4	4	2	2	2	2	2	2	0	4	0	0	0	3	2	3	4	4	4	3
171	3	1	4	2	0	0	2	3	3	2	4	4	1	3	0	4	1	0	0	2	4	4	4	4	4	3
554	3	0	0	2	3	0	3	3	0	0	0	0	4	3	0	0	2	2	0	0	0	0	0	0	0	4
172	3	0	4	2	3	4	0	2	0	2	4	1	4	3	0	3	0	4	2	2	4	0	0	4	0	4
62	0	1	4	2	4	0	2	2	2	2	2	2	4	0	0	3	2	2	0	2	1	1	1	1	1	4
261	0	0	4	1	2	0	1	3	3	3	3	3	2	0	0	4	1	1	0	0	2	2	2	1	1	4
90	3	0	4	1	0	0	3	4	1	1	1	2	4	3	0	2	1	0	0	2	3	1	1	1	2	4
82	3	0	4	1	3	0	3	3	2	2	0	1	3	3	0	3	0	4	0	3	2	1	2	1	2	4
643	0	1	4	2	0	3	3	2	1	1	2	1	1	0	0	4	2	0	0	3	0	1	3	1	2	4
409	1	1	4	1	2	2	4	3	2	1	4	2	4	1	1	4	1	2	1	4	3	2	1	3	2	4
441	0	0	3	0	0	4	1	0	2	2	3	2	4	0	0	3	0	0	4	1	0	2	2	3	2	4
531	1	0	0	0	0	4	2	0	2	0	0	3	4	1	0	0	0	0	4	2	0	2	0	0	3	4
308	4	0	4	0	2	0	1	4	1	3	1	3	4	4	0	3	1	1	0	1	3	1	3	0	3	4
59	1	1	4	1	0	3	2	1	3	3	1	3	4	1	0	3	0	0	2	1	1	3	3	1	3	4
355	2	0	4	0	0	1	3	4	2	2	3	3	4	2	0	4	0	0	1	3	4	2	2	3	3	4
190	0	0	4	2	0	0	4	2	2	3	0	4	4	0	0	4	2	0	0	4	2	2	3	0	4	4
351	2	0	4	4	2	4	0	3	3	3	4	4	4	2	0	4	4	2	4	0	3	3	3	4	4	4
138	3	0	4	2	0	3	0	3	3	4	4	4	4	3	0	4	2	0	3	0	3	3	4	4	4	4
248	0	0	4	0	2	0	3	3	4	4	4	4	4	0	0	4	0	2	0	1	1	4	4	4	4	4
436	2	2	4	1	0	0	3	4	3	4	2	3	4	2	0	4	0	1	0	2	4	4	4	4	4	4
